# Supplementary material for: A Multi-Epitope Protein for High-Performance Serodiagnosis of Chronic Chagas Disease in ELISA and Lateral Flow Platforms
Source: Int J Mol Sci. 2024 Sep 11;25(18):9811. doi: 10.3390/ijms25189811 (PMC11432030; doi:10.3390/ijms25189811)
Supplement: Supplementary file 1 [file ijms-25-09811-s001.zip]

Archive with 1 entries (1 files):
- 20240902_DxCruziV3_Suppl.pdf
